# Supplementary material for: Programmable Base Editing of the Sheep Genome Revealed No Genome-Wide Off-Target Mutations
Source: Front Genet. 2019 Mar 15;10:215. doi: 10.3389/fgene.2019.00215 (PMC6428697; doi:10.3389/fgene.2019.00215)
Supplement: Supplementary file 3 [file Table_2.xls]

## Sheet: Table S6
Table S6. The Kinship values of animals used for sequencing.
Animal_1	Animal_2	N_SNP	HetHet	IBS0	Kinship Value
#150034	#1600031	15436577	0.1749	0.0797	0.0155
#150034	#28	15436253	0.2398	0.0019	0.2488
#1600031	#28	15438425	0.2374	0.0019	0.247
#1604959	#34	15250495	0.2427	0.0017	0.2491
#1604959	#Ty005	15239440	0.1555	0.0994	-0.0883
#34	#Ty005	15250625	0.2118	0.0017	0.2147
#1400772	#42	15376294	0.2448	0.002	0.2542
#1400772	#TY004	15373198	0.1704	0.0845	-0.005
#42	#TY004	15381625	0.2345	0.0018	0.2435
An estimated kinship coefficient range >0.354, [0.177, 0.354], [0.0884, 0.177] and [0.0442, 0.0884] corresponds to duplicate/MZ twin, 1st-degree, 2nd-degree, and 3rd-degree relationships respectively.

## Sheet: Table S7
Table S7. Summary of the WGS data from the sequenced animals.
Animal ID	Raw data (G)	Clean data (G)	Mapped sequences (%)	Sequencing coverage (×)	No. of SNPs (GATK)	No. of SNPs (Samtools)
#1600031	53	45.95	698,015,155 (98.03%)	38.8	12822242	13278433
#150034	51.3	44.58	682,389,281 (98.31%)	38	12909398	13344353
#28	47.42	41.11	616,132,561 (98.11%)	34.29	12842311	13253032
#TY005	52.28	45.28	684,800,379 (97.90%)	38.05	12341649	12817867
#1604959	49.75	43.11	652,934,599 (97.70%)	36.33	12892691	13347963
#34	56.63	49.27	753,753,377 (98.79%)	41.99	12929149	13397815
#TY004	51.05	44.3	674,024,741 (97.84%)	37.48	12706144	13160533
#1400772	47.58	41.33	623,439,429 (97.64%)	34.72	12876806	13296054
#42	47.93	41.9	638,887,763 (98.47%)	35.64	12870470	13295139

## Sheet: Table S8
Table S8. Summary of predicted off-target sites.
Position	Sequence	Mismatches
1:105204884-105204907:+	CTTtGCATtGAtcACCAAGAAAG	4
1:218204617-218204640:-	CaTCGgATgGAAaACCAAGAGAG	4
1:204795141-204795164:+	CTTtGCATtGAATACtgAGAAAG	4
1:168557919-168557942:+	CTTtaCATCaAATACaAAGATGG	4
1:86940010-86940033:-	CTTCtCtTtGAATACCcAGAGAG	4
1:165951755-165951778:-	CTTCtCATaGAAaACCAgGAAAG	4
1:127273851-127273874:-	tTTCagcTCtAATACCAAGACAG	5
1:20291071-20291094:-	CTTgaaATCGAATgCtAAGAAAG	5
1:265771186-265771209:-	gTTCcCAaaGAATAgCAAGAAAG	5
1:171064802-171064825:+	aTTCtCATttAAaACCAAGATGG	5
1:126994098-126994121:+	aTTCaaATCaAtTACCAAGAAAG	5
1:131114085-131114108:+	CTTtGCATtGAtcACCgAGAAAG	5
1:105360867-105360890:-	CTTCttccCGAAaACCAAGAAGG	5
1:157941867-157941890:-	CTTCaCcTCGtATACCAAtgAAG	5
1:233271478-233271501:+	CTTttCATCcAATACtAAtATAG	5
1:85719184-85719207:+	gTTaGagTCcAATACCAAGACAG	5
1:265143379-265143402:+	CTctGCATtGAAatCCAAGAAAG	5
1:23991005-23991028:+	CTTgGgATCccATACCAcGAGGG	5
1:26738291-26738314:-	gTTttCATCcAATcCCAAGAAAG	5
1:134878707-134878730:-	CTTCGCATCagATAgCAtcAAAG	5
1:82962209-82962232:-	CTTCGCATtGAtTAtttAGAAAG	5
1:216020815-216020838:+	CTTCcaATgGAAaACCAAtAAAG	5
1:34077723-34077746:-	gTTCaCATgGAAaACCAAtAAAG	5
1:150115936-150115959:+	CTTtGCATtGAAcACtAAGgAAG	5
1:187257834-187257857:-	CTTgGCtTtGAAcACCAAcAGAG	5
1:269734002-269734025:+	CTTCcCAagGAATAgCAtGAAGG	5
1:92685141-92685164:-	CTTaGCATCGtAaAgCAAcACAG	5
1:264672966-264672989:+	gTTCtCcTCGAATttCAAGAGGG	5
1:13539171-13539194:-	CTTCcCcTgGAAgAtCAAGAAGG	5
1:232062770-232062793:-	CTTttCATtGAcTACCAtGACAG	5
1:229796437-229796460:-	CTTCGCATtGAAagCCAttATGG	5
1:42761030-42761053:-	CccCaCcTCcAATACCAAGAGGG	5
1:135331581-135331604:+	CTTCaCATgGcATAaCAAGcCAG	5
1:57321682-57321705:+	CTTgGCATCtAcTAaCAAcAGAG	5
1:152706722-152706745:-	CTTCagcTtGAATACaAAGACAG	5
1:251863006-251863029:+	CTTgGCtTtGAAaACCAgGAGAG	5
1:232190947-232190970:+	CTTgGCAgtGAATACaAAaAGAG	5
1:44278457-44278480:-	CTTtGCATtGAtcACCAAGgAAG	5
1:216315412-216315435:-	aTTtGCATCGAtTACCtAcACAG	5
1:132327137-132327160:-	CTTCaCtTCaAATAgCAAGgCGG	5
1:215780957-215780980:-	CTTtGtATtGAtcACCAAGAAAG	5
1:40371009-40371032:-	acTgGCATCGAAaAgCAAGAGAG	5
1:79790899-79790922:+	CTTtGCATtGAtcACCgAGAAAG	5
1:214919771-214919794:+	gTTCaCAcaGgATACCAAGAAGG	5
1:275364598-275364621:-	gTTttCATCcAATtCCAAGAAAG	5
1:217003753-217003776:+	CTTCGaATCtAgTtCCAAGgTGG	5
1:262710961-262710984:+	CTTttaATCtgATACCAAGAGAG	5
1:61434904-61434927:-	CTTtGCATtGAtcACCAAGgAAG	5
1:225380759-225380782:+	CTTgGtActGAAaACCAAGAGAG	5
1:82878721-82878744:-	CTTCGCActGAtcACCAAGgAAG	5
1:51002129-51002152:+	CTTtGCATgGAtcACCAAGgAAG	5
1:191641385-191641408:-	CTTgGaATgGAtTAgCAAGACAG	5
1:63675719-63675742:+	CTTCcCtcaGAATACCAAaAAAG	5
1:150676466-150676489:+	CTTCGCActGAtcACCAAGgAAG	5
1:10011229-10011252:+	CTTtGCATtGAtcACCAAGgAAG	5
1:168854554-168854577:-	CTTgGCcTgGAATttCAAGAGGG	5
1:114270078-114270101:-	CaTtGCATtGAtTACCAAGgAAG	5
1:48428788-48428811:+	CTcCcCtTCtAATACtAAGACAG	5
1:176839476-176839499:-	gTTttCATCcAATcCCAAGAAAG	5
1:251447977-251448000:+	CTTgGCATgaAATACCAAtgTAG	5
1:177221518-177221541:-	CTTtGCATCaAcTtCCcAGATGG	5
1:216821047-216821070:+	CTTCaCtTCaAATAtgAAGATAG	5
1:99828251-99828274:-	CTTaGCAggcAATACCAAGgTGG	5
1:1502564-1502587:-	CTTgGaAaCtAcTACCAAGATGG	5
1:257530466-257530489:-	CTTtGCATCaAtcACtAAGAAAG	5
1:53871534-53871557:+	CTTtGCATtGAtTACtAAGgAGG	5
1:191046068-191046091:+	CTTtGCATtGAtcACCAAGgAAG	5
1:273891001-273891024:-	acTtGCATtGAAaACCAAGAGAG	5
1:236710543-236710566:-	CTTCcCcTtGgAgACCAAGATAG	5
1:105066104-105066127:+	CTTCaCcTgGAATcCCAgGAAGG	5
1:218787671-218787694:+	CTTCGCATtGAtTgCtgAGAAAG	5
1:45361426-45361449:+	CTTCtCATttAATtCaAAGAAAG	5
1:98485812-98485835:+	taTCGCATCtAtaACCAAGACAG	5
1:223210562-223210585:+	CTTaGCATgGAggACaAAGAGAG	5
1:113563328-113563351:-	CTTtaCATgGgATACCAAtAAAG	5
1:217301677-217301700:-	CTTtGCATtGAtcACCAAGgAAG	5
1:132790476-132790499:-	CTTtGCATCGAtTgCtAAGgAAG	5
1:255670863-255670886:-	tTTCtCtTCGAAgACCAgGACAG	5
1:195101404-195101427:-	CTTtGCATtGAtcACtAAGAAAG	5
1:159208183-159208206:-	CTTgGaATattATACCAAGAAGG	5
1:65621866-65621889:-	CTTtGCATtGAtcACCAAGgAAG	5
1:6199026-6199049:+	CTcCagATCcAAgACCAAGAGAG	5
1:28461490-28461513:-	CTTCcCAaCtAAcAaCAAGAAAG	5
1:199687087-199687110:+	CTTgGCATCcAcTgCCcAGAAGG	5
1:153309536-153309559:+	aTTCaCtTCaAATgCCAAGAAGG	5
1:153309770-153309793:+	aTTCaCtTCaAATgCCAAGAAGG	5
1:55095280-55095303:-	aTTgGCATCtAATtCCAgGAAGG	5
1:226902040-226902063:+	CTTttCtTCtAAgACCAAGAGAG	5
1:174337087-174337110:+	CaTaGCAgaGcATACCAAGAGAG	5
1:165885329-165885352:-	CTTCGCcTaGAgccCCAAGAAGG	5
1:213907031-213907054:+	CcTtGCAgCaAATACaAAGAAAG	5
1:258221522-258221545:-	CTggGCATaGgAgACCAAGACAG	5
1:7792230-7792253:+	CTTtGCATtGAtcACgAAGAAGG	5
1:259546711-259546734:-	CTTCagATCacAgACCAAGAGAG	5
1:15997953-15997976:-	CTTtGCATCGAtcACtgAGAAAG	5
2:177710249-177710272:-	CTTtGCATtGAtcACCAAGAAGG	4
2:122633076-122633099:+	CaTCtCATCaAATACCAtGAAAG	4
2:123949419-123949442:+	CTTtGCATtGAATACtgAGAAAG	4
2:239669396-239669419:+	CaTCGCATgGAATcCCtAGAGGG	4
2:118208075-118208098:+	CTTgGCtTaGAActCCAAGATAG	5
2:119950961-119950984:+	CTTgGCATtGAtcACCAAGgAAG	5
2:207095262-207095285:-	tTTCcCATgGgATACCAAGtAAG	5
2:90268098-90268121:-	CTTtGCATtGAtcACtAAGAAGG	5
2:326357-326380:+	CaTtGttTCGAAgACCAAGAAAG	5
2:91252824-91252847:-	CTTCcCATCccATcCCAgGAGGG	5
2:214447587-214447610:+	CTaCtCcTCaAATACCAAaATAG	5
2:103509535-103509558:+	CacaGCAaCGAAgACCAAGAGGG	5
2:70234049-70234072:+	CTTgGCATgtAAaAgCAAGAGAG	5
2:145478818-145478841:-	CTTtGCATCGAtcACtgAGAAGG	5
2:125154847-125154870:+	CTTaaCATCaAATgCCAAGgCAG	5
2:67765380-67765403:-	CTTgGCATgcAATACatAGACAG	5
2:40427068-40427091:-	aTTCtCATCtAgTACaAAGAGAG	5
2:214148968-214148991:-	CTTCGaAggaAATAtCAAGATAG	5
2:1973327-1973350:-	CTTCGtATCGgcTtCCgAGAAAG	5
2:120169680-120169703:-	CTTtGCATtGAtcACCAAGgAAG	5
2:175812608-175812631:-	CTgCtCATCtgtTACCAAGATGG	5
2:68734102-68734125:-	CTTtGCATtGAtcACCAAGgAAG	5
2:100029540-100029563:+	CTaCGCATCtgAaACCAAtACAG	5
2:216148370-216148393:+	CTTCtttTCcgATACCAAGATAG	5
2:23129781-23129804:+	CTTaGCATttAcTACCAAcAAAG	5
2:90513797-90513820:+	aTTtGtATCGAgTAtCAAGATGG	5
2:163419636-163419659:-	tTTtGCATCatATACCAtGAGGG	5
2:132656217-132656240:+	tTTaGCActGAATACCAAGgTAG	5
2:1196655-1196678:+	CTTtGCAcCaAATAaaAAGAAAG	5
2:21220664-21220687:+	CTTgGCATgGAAgAaCAAcAAGG	5
2:73133178-73133201:+	CTTCaCATgGAAatgCAAGAGAG	5
2:167062781-167062804:-	CTTCGCAaCccATtgCAAGAAAG	5
2:127663090-127663113:+	aaTgGCATCaAAcACCAAGAAAG	5
2:218699515-218699538:+	CTcCcCATgGAAacCCAAGAAAG	5
2:221130986-221131009:+	CTTtGCATtGAtTACgAgGAAGG	5
2:33105798-33105821:+	CTTtGCATCtAAaAttAAGAAAG	5
2:188429124-188429147:+	CTTCtCccCaAATACaAAGAAGG	5
2:146006175-146006198:+	CTTaaCATCtAATcCCAAGgAAG	5
2:212797993-212798016:-	CTTgtCActGtATACCAAGAAGG	5
2:71214322-71214345:-	CcatGCATgGAATAtCAAGAGAG	5
2:221201434-221201457:+	CTTtGCATtGAtcACCAAGgAAG	5
2:149039168-149039191:+	tTTtGCATCGgtTACCAgGAAAG	5
2:72639804-72639827:+	CTTaGCtTgGAATACCAtGtGAG	5
2:127138024-127138047:+	CTTgGCAcCtAATACCAgGtTAG	5
2:95990786-95990809:-	CTTtGCATtGAtTACtAAGgTAG	5
2:108823477-108823500:+	gTTaGCAgCaAgTACCAAGATAG	5
2:218893010-218893033:+	CTTCGCtTaGAgTACagAGAGGG	5
2:121534599-121534622:+	CTTacCATCagAcACCAAGACAG	5
2:29063167-29063190:-	CTTCcCATtGAATACgcAcAGGG	5
2:31311300-31311323:-	CTTCaCATCacATACgAAaACAG	5
2:138713713-138713736:+	agTCGCATCGAtTgCCAgGAAAG	5
2:25963284-25963307:+	CTTCcCAgCtcATcCCAAGAGGG	5
2:127212818-127212841:-	CTTgGCATCaAATcaaAAGAAAG	5
2:75401233-75401256:-	CTTgGCAcCatATACtAAGATAG	5
2:243488576-243488599:-	CTTCtCATCaAATACaAAagCAG	5
2:244222436-244222459:+	CTTCGCATCcAgTACaggGAGGG	5
2:242013781-242013804:-	CTTCGgAgCcgATACCAcGAAGG	5
2:224203669-224203692:+	CTTCGCAgtGAATAagAAGcAGG	5
2:47704947-47704970:-	CTTCtgATaGAATACCAAtgAGG	5
2:31964905-31964928:-	CTTCcCcTaGAtTAaCAAGAAAG	5
2:65777197-65777220:-	CTTtGCAgCcAAatCCAAGAGAG	5
2:67404398-67404421:-	CTTCaCATCaAtTtCCAAGgGGG	5
2:8018863-8018886:+	CTTgtCATCGAAgACCcAGgCAG	5
2:36656646-36656669:+	CaTaGCATCtAtTACCAAGgTGG	5
2:177122981-177123004:+	CTTCaCcTCtctTACCAAGAGAG	5
2:176760041-176760064:-	CTTtGCATCGAtcACtgAGAAAG	5
2:137945088-137945111:+	CTTCtCcTgGAAaACCAtGAAAG	5
2:94370414-94370437:+	CTTCcCtTgGAATAtCgAGACAG	5
2:79910202-79910225:-	CTaaGCATaGcATAgCAAGATAG	5
2:78186055-78186078:-	CTTtGCATCaAATAaCcAaAGAG	5
2:220908675-220908698:-	CaTCaCAgCaAATACCAAtACAG	5
2:177226986-177227009:+	CTTaGCATtGAATAtatAGAGAG	5
2:176863497-176863520:-	CTTttCtTCtgATACCAAGAGAG	5
2:190740-190763:-	CTTtGCATtGAtcACCAAGgAAG	5
2:237965187-237965210:-	gTTCtCATtGAATAgaAAGACAG	5
2:67232800-67232823:-	CTTCGCATtGAtcACCgAGgAAG	5
2:141846993-141847016:-	CTTtGCATtGAtcACtAAGAAAG	5
2:36883603-36883626:-	CTTgGCAgtGAATAtgAAGATGG	5
2:32765025-32765048:-	CTTtGCATtGAtcACCAAGgAAG	5
2:173536194-173536217:-	CTggtCATCttATACCAAGAGGG	5
2:39323602-39323625:+	aaTCGCATCcAAgACaAAGAAAG	5
2:142914583-142914606:+	CTTtGCcTtGAATAgCAgGAAGG	5
2:241167187-241167210:-	CTTCtCATactAgACCAAGAAGG	5
2:158372884-158372907:-	CTaCGCAaCaAAcACCAtGAAAG	5
2:240880154-240880177:+	CTgCtCActGcATACCAAGAGGG	5
2:196527062-196527085:+	CTTCtCATaaAATACCAAatTGG	5
2:42308929-42308952:-	CaTCtCATCaAAaAgCAAGACAG	5
2:84661196-84661219:+	CTTtGCATtGAtcACtAAGAAGG	5
2:88309036-88309059:-	CTTtGCATtGAATACttAaAGGG	5
2:42274250-42274273:+	CTTaGCATaGcATAgaAAGATAG	5
2:41992449-41992472:-	CTTtGaATgGAATACtcAGAGAG	5
2:145296055-145296078:+	tTTCaCATaaAATACtAAGAAAG	5
2:39512338-39512361:+	CTTgtCATCGAgaAaCAAGAAAG	5
2:200448936-200448959:-	CTTtGCATtGAtcACCgAGAAAG	5
2:39649228-39649251:-	CTTCcCATgGAATcaCAAcATGG	5
2:87877748-87877771:-	CTTCaaAaaGAATAtCAAGAAAG	5
2:197834254-197834277:+	CTTCtCATCaAAcACtAtGAAGG	5
2:91915664-91915687:-	CTTtGCATtGAtcACCAcGAAGG	5
2:233094402-233094425:-	CTTCGCATtGAtcACtgAGAAAG	5
3:129557938-129557961:+	CTTCGCATCGAATACCAAGATGG	0
3:208187385-208187408:-	CTTCcCATCGgAaAgCAAGACGG	4
3:8165977-8166000:-	CTTCcCATCaAATAaCtAGATAG	4
3:157258476-157258499:-	CTTCcCATtGAtTACtAAGAAAG	4
3:125831310-125831333:+	CTTCaCtTCaAATACCAgGAAGG	4
3:139866386-139866409:+	tTTCaCAgCtAATACCAAGACAG	4
3:152644792-152644815:-	CTTCtCAgCGAATcCtAAGAGAG	4
3:152644844-152644867:-	CTTCtCAgCGAATcCtAAGAGAG	4
3:107860223-107860246:-	CTTCaCATaGAAaACCAAGtAAG	4
3:200245444-200245467:-	CTTCaCATgGAATAgaAAGAAAG	4
3:153841409-153841432:-	CTgaGCtTaGAATACCAAGAGAG	4
3:182850726-182850749:+	gTTtGCcTtGAAaACCAAGAGAG	5
3:52080866-52080889:+	CTTCGCATCctATgtCAAtAAAG	5
3:31502224-31502247:+	CTTaGaATCtttTACCAAGACAG	5
3:195219875-195219898:+	CTTgGCAggGcATgCCAAGAGAG	5
3:202257189-202257212:+	tTgCaCtTCcAATACCAAGAAAG	5
3:100711308-100711331:+	CTTacCATCGcATcCCAAaAAGG	5
3:28713392-28713415:+	CTTtGCATtGAtTgCCAAGgAAG	5
3:87662162-87662185:+	CTTCGCActGAtcACCgAGAAAG	5
3:166092851-166092874:+	CTTtGCcTaGAgTcCCAAGAAGG	5
3:68076868-68076891:+	CTTgGCATaGAATttCAtGAAAG	5
3:182183971-182183994:+	CaaCGCATCctATACaAAGAAAG	5
3:197239960-197239983:+	gaTaGCATCGtATAtCAAGAAAG	5
3:107013804-107013827:+	CTTtGCATtGAtcACCAAGgAAG	5
3:195376346-195376369:-	CTTCtCgcCGAcTtCCAAGAGGG	5
3:101086595-101086618:+	CTTtGCATtGAtcACtAAGAAGG	5
3:203171363-203171386:-	CTTgcCATtGAATggCAAGAAGG	5
3:75264066-75264089:-	CTTCtCtTCtAcTACCcAGACAG	5
3:203576206-203576229:-	CTgCGCATCtgATACtAAtATAG	5
3:139523218-139523241:+	CTggtCATCGAAaAgCAAGAGAG	5
3:197834784-197834807:-	CTTtGCATtGAtcACCAcGAAGG	5
3:107180392-107180415:-	CTTtGCATtGAtcACaAAGAAGG	5
3:159758814-159758837:+	CTTtGCATtGAtcACtAAGAAAG	5
3:52039944-52039967:+	CcTCaCATCcAATACCAccAAAG	5
3:91588244-91588267:-	CTTtGCATtGAtcACCAAGgAAG	5
3:6031153-6031176:+	CTgaaCATCGAATAaCAAcATGG	5
3:150296901-150296924:+	CTTCagATCcAAcACCAAcAAGG	5
3:98125688-98125711:+	CTTgGtATaGAATACacAGAAAG	5
3:180264647-180264670:+	CTcCGtATgGAAgACaAAGAGGG	5
3:155328754-155328777:+	CTTCGCATCtAcTtgtAAGAAAG	5
3:88102959-88102982:+	taTCGCAaaGAATAgCAAGAAAG	5
3:139720999-139721022:+	tTTtGCATgaAAaACCAAGAAAG	5
3:114110800-114110823:-	CTTgGCATCtgATACaAtGACAG	5
3:111803293-111803316:+	CTTgGCtTCacATtCCAAGATGG	5
3:26905846-26905869:-	CTggGCtgtGAATACCAAGAAGG	5
3:190685254-190685277:-	CTTCtCAggGAATAaCAAtACAG	5
3:36942505-36942528:-	CTTCcCATaGAAgAtaAAGATAG	5
3:146996748-146996771:-	CTTaGCAaCcAAaACCAAcAAGG	5
3:54841894-54841917:-	CTTtGCATtGAtTACtgAGAAGG	5
3:8343783-8343806:-	CaTCtCATCGAAgAgaAAGAGGG	5
3:45393343-45393366:+	CTctcCtTCGAATACCAAGcAAG	5
3:104219048-104219071:-	CTTaGCcgCaAATACCAAtAAGG	5
3:88306672-88306695:-	CTTCcCAatcAAcACCAAGAGAG	5
3:57727202-57727225:-	CTTCGCATaGtATgCCggGAAAG	5
3:118367539-118367562:+	CTTCtCcaCaAATAaCAAGATGG	5
3:74015181-74015204:+	taTCtCATCcAATACCAgGAAGG	5
3:209001754-209001777:-	CTTCtCtTCGAgTACCcgGAGAG	5
3:33081283-33081306:+	CTggGCATCGAgTACttAGAAAG	5
3:136416785-136416808:+	CTcCcCATCccATcCCAAGAGGG	5
3:114409779-114409802:+	CTTttCATtGAtcACCAAGAAAG	5
3:80024570-80024593:+	tTTCtCtTCtAAaACCAAGAAAG	5
3:156582388-156582411:+	CTTtGgATCtAAgACCAAaATGG	5
3:118559832-118559855:+	CTTttCATCcAAcAtCAAGACAG	5
3:104390971-104390994:-	tTTCGCAaaGAATACaAgGAGAG	5
3:27322355-27322378:+	CTTCtCATCagAaACCAtGAAGG	5
3:115536999-115537022:-	tTgCGCcTacAATACCAAGACGG	5
3:59697780-59697803:+	CTgttCATCatATACCAAGAAGG	5
3:186499369-186499392:-	CTTgtCATgGAgTACCAAaAAAG	5
3:41093070-41093093:+	CTTCtCAgCctATgCCAAGAAGG	5
3:103432130-103432153:-	CTTgGCAgCGAgaACaAAGAAGG	5
3:82578386-82578409:+	CTTaGCAaCtAATACtgAGAAGG	5
3:147589769-147589792:-	aTaCGCATaGAAaACCAAaAAAG	5
3:171423277-171423300:+	CaTCaCATgaAATACCAgGATGG	5
3:82669926-82669949:-	CTTtGCATaGAATtCCActACAG	5
3:165202441-165202464:+	gTcCGCATCtAATACaAAGgGAG	5
3:113007150-113007173:-	CTTCGCtTCccATACaAAtAGAG	5
3:147647793-147647816:+	aTTtGCATaGAATACaAAtATAG	5
3:184006695-184006718:-	gcTCtCATCaAATACCcAGAGAG	5
3:84924860-84924883:+	tTTCtCATacAATACCAAGtTAG	5
3:144597046-144597069:+	tTTtGCATtGAAaACgAAGAAAG	5
3:138670325-138670348:+	CTTtGCATtGAtTACtgAGAAAG	5
3:66362291-66362314:+	CTTCcCAgtGAATAtCAAGcTGG	5
3:107964476-107964499:-	CTTgaCAaCGgATAaCAAGATGG	5
3:121530501-121530524:-	CTTtGCATtGAtcACCgAGAAAG	5
3:105730182-105730205:-	CTTCtCtTCtcATgCCAAGAGGG	5
3:3781090-3781113:+	CTTtGCATtGAtcACgAAGAAGG	5
3:13859159-13859182:-	CTTaGCAcCtAATACCAcGcTAG	5
3:86373334-86373357:-	CTTtGCATtGAtcACCAAGgAAG	5
3:134554886-134554909:+	tTTCcCAaaGAATACaAAGATGG	5
3:121648806-121648829:+	CTTaGCAatGAATAaCAAGtCAG	5
3:67276223-67276246:-	CTTaGCATCtcAaAtCAAGAAAG	5
3:116240903-116240926:+	CTTCtCATCaAtTAaCAAcATGG	5
3:2953885-2953908:-	tTTaGCATCGctTACCAAGtGAG	5
3:55669100-55669123:+	CaTaGCcTgGAATACCcAGAGAG	5
3:108674715-108674738:-	CTTtGCATtGAtTgCCAAGgAAG	5
3:135114960-135114983:-	CTTCcttTCcAATgCCAAGAGAG	5
3:162501584-162501607:+	CTTaGCATgGAggACgAAGAAAG	5
3:162146833-162146856:+	CTTCcaAaCGtATgCCAAGAGGG	5
3:123671791-123671814:+	CTTCaCATgtAATACtcAGACAG	5
3:219428351-219428374:+	CTTCtCAcCtgcTACCAAGACAG	5
3:174805848-174805871:+	CTTtGCATtGAtcACCAAGgAAG	5
4:72994336-72994359:+	CTTgGCATgGAAcAaCAAGATGG	4
4:82263457-82263480:+	CTTaGCATCGtcTtCCAAGATAG	4
4:15014478-15014501:-	CTTtGCATtGAtcACCgAGAAAG	5
4:41794218-41794241:-	aTaaGCATaGAATgCCAAGATAG	5
4:42385244-42385267:-	CTTtGCATgGAtcACCAAGgAAG	5
4:9631344-9631367:-	CTTCctATgGAATAagAAGATAG	5
4:43065591-43065614:-	tTTCcCAgCGAgTAtCAAGAAAG	5
4:93446134-93446157:-	tTTCtCAaCaAATtCCAAGAAGG	5
4:22028046-22028069:+	CTTtGCATtGAtTACttAGAAAG	5
4:112783905-112783928:+	CTTCtCATCagAaACCAtGATGG	5
4:7818975-7818998:+	CTTCaCATCagATACtAAGgTGG	5
4:105851511-105851534:-	CTTtGtATaGAAgAaCAAGAGAG	5
4:8409244-8409267:+	aTTCaCActGAcTACCAAGAAAG	5
4:5966925-5966948:+	CTTCcCATCGcAgACagAGAAGG	5
4:26072201-26072224:+	CTTCcCATtGAATAttAAGtAGG	5
4:71687355-71687378:-	tTcaGCcTtGAATACCAAGATAG	5
4:47414789-47414812:+	CTTtGCATtGAATctCAAGcCAG	5
4:82049474-82049497:-	gTTttCATtcAATACCAAGAAGG	5
4:33582973-33582996:+	aTTtGCcTCaAATACaAAGATAG	5
4:88259722-88259745:+	CTTCGCATgcttTtCCAAGAAAG	5
4:16092976-16092999:+	CTgCGgATgGAATgCCAAGcCAG	5
4:100772161-100772184:-	CTTtGCATtGAtTACCgAGgAAG	5
4:86776956-86776979:+	CTggcCATaGAAaACCAAGAAGG	5
4:100900903-100900926:+	CTTacCcTCtAAaACCAAGAGGG	5
4:104914293-104914316:+	CTTtGCATtGAtcACCAAGgAAG	5
4:56837336-56837359:-	CTcCGCATaGAATAttcAGATAG	5
4:78242328-78242351:-	CTTtGCATtGAtTgCCAAGgAAG	5
4:64209425-64209448:-	CTTCattTCcAATtCCAAGAAAG	5
4:104451404-104451427:-	CaTgGCcTtGAATAtCAAGAGGG	5
4:61954107-61954130:+	CTTCcCATCtAtTtCCcAGAAGG	5
4:87150543-87150566:+	CTTaGaAaaGAATcCCAAGAAAG	5
4:38677452-38677475:-	CTTtGCAaCaAAgACtAAGATGG	5
4:95398932-95398955:+	CTTCcCATCGAtTgCaAgGAAAG	5
4:60774733-60774756:-	CTTgGCAcaGAAcACCAAGtTAG	5
4:59937845-59937868:-	CcTaGCtTCccATACCAAGAAGG	5
4:107512722-107512745:+	CTTtGCATtGAtcACCAAGgAAG	5
5:79633961-79633984:-	CTTaGCATgGcATACCAAGATGG	3
5:36642385-36642408:-	CTctGaATgGAATACCAAGAAAG	4
5:57923965-57923988:+	CTTCtCATCctATACCcAGAAAG	4
5:87883015-87883038:-	CTTCGCAgCaAATAtCAtGtAAG	5
5:37352658-37352681:+	tTTCagATgGcATACCAAGAAAG	5
5:85399164-85399187:-	CTTtGCATtGAtTACtgAGAAAG	5
5:85493035-85493058:+	CTTaGgATtGAATtCCAtGAAGG	5
5:99963090-99963113:-	CcTCGCAaCtAAgACCAAcACAG	5
5:81214333-81214356:-	tTTCtCATtGAtTACCAAcAGAG	5
5:86406024-86406047:-	tTTCcaAagGAATACCAAGACAG	5
5:394401-394424:+	CTgatCATCGAAaAaCAAGAGAG	5
5:11987711-11987734:+	CTTtGCATtGAtcACCAAGgAAG	5
5:52694438-52694461:+	tTTgGaATCGAAaACaAAGAAAG	5
5:106505062-106505085:+	gTTttCATCcAATcCCAAGAAAG	5
5:104983211-104983234:-	CTTCaCATtGtATAaaAAGAAAG	5
5:89213643-89213666:+	gTTCGCAaaGAAgAgCAAGAAGG	5
5:96722247-96722270:+	CTTCcCATaGgATAtCcAGAAAG	5
5:6732306-6732329:+	CTTgGCATCaAATgCCtAcAGGG	5
5:59568546-59568569:-	CcTtGCATtGtAaACCAAGAGGG	5
5:34257725-34257748:-	CTcaGCtTCGAATACCcAcACAG	5
5:100330526-100330549:+	CTggGCATgGgATACCAAcATGG	5
5:81720062-81720085:-	aTTCtCATtGAAaACCAAaAAAG	5
5:27846128-27846151:+	tTTCatATtGAAcACCAAGAAAG	5
5:19563300-19563323:+	CTTtGCATtGAtcACCAAGgAAG	5
5:91288382-91288405:+	CTTaGtATCttATAgCAAGAAAG	5
5:38841206-38841229:-	CTTtGCATCGAtcACCgAGgAAG	5
5:38846645-38846668:-	CTTtGCATCGAtcACCgAGgAAG	5
5:95196011-95196034:+	CTTtGCATtGAtTACtAAGgAAG	5
5:56858992-56859015:-	gTTCtaATgGAgTACCAAGAAAG	5
5:82690857-82690880:+	CTTCaCAaCtAATAtaAAGATAG	5
5:63797309-63797332:+	CTTtGCATtGAtcACCAAGgAAG	5
5:20823628-20823651:+	CTTgGCATCaAcTACCAgGtCAG	5
5:46657187-46657210:+	CTTCaCAaCGgAaACCAAGtAAG	5
5:21778562-21778585:-	CTTCcCAgaGAAaACCAAaACAG	5
5:55835292-55835315:+	CTTgaCATgGAAcAaCAAGATGG	5
5:61467675-61467698:-	CTTCtCtTCcAATAggAAGAGGG	5
5:68252674-68252697:-	CTTCcCATCtgATACagAGAAAG	5
5:54057629-54057652:+	CTTaGCATCacATAtCAAGtAAG	5
5:61103911-61103934:+	CTTaGaATCtAATggCAAGACAG	5
5:25416898-25416921:-	CTTtGCATtGAtcACCAAGgAAG	5
5:60967308-60967331:-	tTTaGCATgGtATACCAAGtCAG	5
5:62426785-62426808:-	CTgacCATgaAATACCAAGACAG	5
5:102162025-102162048:+	CaTgGCcTCaAATACCtAGAAAG	5
5:25938696-25938719:+	CTTaGaAgCGtATAaCAAGACAG	5
5:46224836-46224859:+	CcTCGCAcCGAAccCCAgGATGG	5
5:102889943-102889966:-	CTgCtCATgGAtTACCAAGgAAG	5
5:105815213-105815236:-	CTTCGCcTCtccTACCAAGtGGG	5
5:102810351-102810374:+	CTTtGCATtGAATACtgAGgAAG	5
5:105975843-105975866:-	CTaCaCATgGcATACCcAGATGG	5
6:22710537-22710560:-	tTTgGCATCGAAaACCAAGAGAG	3
6:109224622-109224645:+	CTTgGaATCaAATAaCAAGACAG	4
6:90046516-90046539:+	CTTCGtATCaAAatCCAAGAGGG	4
6:94472819-94472842:+	CTTtGtATCtAATgCCAAGATAG	4
6:32446181-32446204:-	CTTCGCATtGAtTACtAAGgAAG	4
6:49527792-49527815:+	CTTCcCATCtAATACaAgGATAG	4
6:108730222-108730245:-	CTTtGCATtGAtcACtAAGAAGG	5
6:109977186-109977209:-	CaTgGCATaGgATtCCAAGACAG	5
6:100163213-100163236:+	CTTacCATaGcATACaAAGAGGG	5
6:114159549-114159572:-	CTTCtCATCGAgTtCagAGAGGG	5
6:94094331-94094354:-	CTgCtCATtaAATgCCAAGATAG	5
6:30537310-30537333:+	CTTtGagTCtgATACCAAGAAAG	5
6:96469326-96469349:-	CTTaGaATCaAATAaaAAGATAG	5
6:30642358-30642381:-	tTcCGCtTCcAAaACCAAGAGAG	5
6:7374268-7374291:-	CTTaGCATCtgcTACCAtGAAAG	5
6:77204827-77204850:-	gTagGCtTaGAATACCAAGAGGG	5
6:22606330-22606353:+	CTTtGCATtGAtcACCAAGgAAG	5
6:86017467-86017490:-	CTTCGgcTCtAATAggAAGAAAG	5
6:106640074-106640097:+	CTTtGCATtGAtcACCgAGAAAG	5
6:104641366-104641389:+	CTTCtacTtGAATgCCAAGATGG	5
6:91146507-91146530:-	CTTtaCATCaAATACCAAccAAG	5
6:91163968-91163991:+	CTgCGCAgtcAATACCAAGgGAG	5
6:32353425-32353448:+	CTTCcCATCaAAaACtAAGtAAG	5
6:73665565-73665588:-	CTTtGCATgGAATAagAAGcAGG	5
6:40503715-40503738:-	CTTtGCATtGAtTACCtAGgAAG	5
6:31707920-31707943:-	CTTCtCtTCtAATAtCcAGATAG	5
6:66950624-66950647:+	gTTCtCAaaGAATAgCAAGAGAG	5
6:52112776-52112799:-	CTTgGCAgCcAAgACaAAGAAAG	5
6:64479647-64479670:+	CTTtGCATtGAtTAttAAGAAAG	5
6:6319281-6319304:-	CTTtGCATtGAtTACCgAGgAAG	5
6:12847769-12847792:+	CTTCctATtGAtTACaAAGAAAG	5
6:6954141-6954164:-	CTTCcCAgCGAgTgCCAgGAAGG	5
6:67806476-67806499:-	aTTgtCATgGAAcACCAAGAAAG	5
6:45178115-45178138:-	CTTCcCATacAATACCAAagGAG	5
6:1710816-1710839:+	CTTaGCAaaGAtTACCtAGATGG	5
6:67494740-67494763:-	CTctGCAaCtAATAaCAAGAGAG	5
6:55848494-55848517:+	CTatGaAaCtAATACCAAGAGAG	5
6:78237851-78237874:-	CTTtGCATtGAtcACtAAGAAAG	5
6:10497923-10497946:+	CTTCGCATtGAtcACtAAGgGAG	5
6:39621306-39621329:+	CaTCaCAagGAtTACCAAGACAG	5
6:68275563-68275586:+	aTTtGCATCGAAgACCAgGcAAG	5
6:54350261-54350284:+	CTTCcCATgtcATACCtAGAAGG	5
6:55484182-55484205:-	CTTCaCATCGAATtttAAGtAAG	5
6:55175809-55175832:+	CTTCGCATtGAtcACtgAGAAAG	5
6:17067406-17067429:-	aTTtGCATaGAATACgAAaAGAG	5
6:61736931-61736954:-	CTgaaCATCGAAaAgCAAGAGAG	5
6:93009635-93009658:-	CTTaGgATaGAATcCCAAtATGG	5
7:19334243-19334266:+	CTTCGCATtGAATtCgAAGcAGG	4
7:3229122-3229145:-	CTTCtCATaGAATAaaAAGAGAG	4
7:30469812-30469835:+	CTTCaCAaaGAATACCAAaATGG	4
7:1017433-1017456:+	tTTaGCATgGAATtCCAAtAAGG	5
7:47377148-47377171:+	tTTCtCATCtAATAgCAAtACAG	5
7:98013754-98013777:-	CTTCGCATCtggggCCAAGAAGG	5
7:43724361-43724384:-	CTTgGCAggGAAgACCAtGAAGG	5
7:77076423-77076446:+	tTctGCATCaAATAgCAAGAGAG	5
7:44523319-44523342:-	CTTtGCATtGAATACtgAGgAAG	5
7:58239491-58239514:-	gTTCcCAatGAATtCCAAGACAG	5
7:92550608-92550631:-	CTTgcCATCcAgTACCAAaATAG	5
7:56439493-56439516:-	CTTCaCcatcAATACCAAGAGAG	5
7:35903617-35903640:+	CTTCaCATacAATtCgAAGAAGG	5
7:58318220-58318243:-	tTTaGCATCGgAaACCAAaATAG	5
7:98261762-98261785:-	CTTCcCAaaGAAcACCcAGAAGG	5
7:85916920-85916943:+	CTTCGggTtGAAcAgCAAGAAAG	5
7:59295753-59295776:-	CTTCtCATCtAAaACCAtaAAGG	5
7:94947265-94947288:+	CTTCaCATgGAAgACgAAaACAG	5
7:35985314-35985337:-	tTTCcCATaGAATACatAGAGGG	5
7:65142738-65142761:-	aTTaGCATCaAAagCCAAGAAAG	5
7:17278095-17278118:-	aTTttCATCcAATcCCAAGAAAG	5
7:34621905-34621928:-	CTgCcCATgGAATACCAttAGAG	5
7:52316921-52316944:-	CTTCcCAaCGAAcACCcAcATGG	5
7:80318891-80318914:+	CTgaaCAgCGAAaACCAAGATGG	5
7:62502087-62502110:+	CTTaGCAaCtAAcAaCAAGACAG	5
7:3941064-3941087:+	CTTCGCAgaGcAgACCtAGAGAG	5
7:2832515-2832538:-	tTTCaCATgGAATACaAAaAAGG	5
7:49442559-49442582:+	CTTtGaATCtAgTACCtAGACAG	5
7:96634443-96634466:-	CTatcCATCtAAcACCAAGAAAG	5
7:2955404-2955427:+	tTTgGCATtGcAgACCAAGAGAG	5
7:65511082-65511105:+	CTTgtCAcCGAATAaCAAGgAGG	5
7:9357205-9357228:-	CTTCtCAatGAActCCAAGAAGG	5
7:30359477-30359500:+	tTTtGCAggGtATACCAAGAGAG	5
7:16726686-16726709:+	CTTaGCATCcAggACCcAGAGAG	5
7:68664178-68664201:-	CTTtGCATtGAtcACCAAGgAAG	5
7:72043465-72043488:-	CTTtGCATtGAtcACCAAGgAAG	5
7:23004991-23005014:-	CTTCaCAcCtAATgaCAAGACGG	5
7:50110125-50110148:-	tTTgcCATCaAATACCAAGtTGG	5
7:89937440-89937463:+	CTcCtCATCtcATtCCAAGACGG	5
7:74082885-74082908:+	CTTCaCATtcAATAatAAGAAAG	5
7:12053380-12053403:+	CTTCtCAaCGtAccCCAAGAGGG	5
7:76100588-76100611:-	CTTgtCATCGAAgACCcAGgCAG	5
7:76016816-76016839:-	CgTgaCATtGAAgACCAAGACAG	5
7:79740705-79740728:+	CTTCaCATgGAAcACgcAGATGG	5
7:40514302-40514325:-	CTTtGCATtGAtcACCAAGgAAG	5
7:41699016-41699039:+	tTTCaCATgGAAaAaCAAGAGGG	5
8:58306274-58306297:+	gTTCGCAaaGAATAgCAAGAGAG	4
8:38596199-38596222:-	CTTaGCAgCGAATAaaAAGAAAG	4
8:90127323-90127346:-	CTTCcCAaCacAcACCAAGAGAG	5
8:25020909-25020932:+	CaTtGCATCtcATACCcAGAAAG	5
8:44888402-44888425:+	CTTCcCATgGAAaAagAAGAGAG	5
8:90445922-90445945:-	CTTCtCcaaGAATcCCAAGACAG	5
8:57889561-57889584:+	CTTtGCATCatATACCAcGtTGG	5
8:21226424-21226447:-	gTTCaCATCtAATACCAtGgAGG	5
8:10183256-10183279:-	CTaCGCATatAATACaAAcAGAG	5
8:76630775-76630798:+	CTTCcCATgGgAcAtCAAGAAGG	5
8:82820536-82820559:-	CTTgtCtTaGAATACCAgGACAG	5
8:12750286-12750309:+	CTTgGCATgGAAgAtCcAGAGGG	5
8:24552364-24552387:+	CTTaGaATCGAgTACgtAGAGAG	5
8:57365496-57365519:-	CTTtGCATtGAtTACtgAGAAAG	5
8:28589653-28589676:+	CTTCcCcTgGAATACagAGAGGG	5
8:74785734-74785757:-	CTTCGCATtGAtTgCtAAGgAAG	5
8:83049523-83049546:-	CTgCtCATCcAAgAgCAAGAAAG	5
8:48817681-48817704:-	CTTtGCATtGAtcACCgAGAAAG	5
8:76853886-76853909:-	CTTCaCcTtGcAcACCAAGAGAG	5
8:25651706-25651729:+	CcTCaCATgGAATtCCAAGgAGG	5
8:37405083-37405106:-	CTTCGCcaCagAaACCAAGAAAG	5
8:86704074-86704097:-	CTTgGaATaccATACCAAGAGGG	5
8:33365596-33365619:-	CcTgGCATCcAgTACCAAaAAAG	5
8:29109391-29109414:-	CTTCcCATgGAcTAtCAgGAAAG	5
8:80369493-80369516:-	CTTCcaAagcAATACCAAGAGGG	5
8:29140891-29140914:-	CTTaGCATaGAAaACgAAaAAGG	5
8:45989640-45989663:-	CTTtGCtgCatATACCAAGATGG	5
8:75577053-75577076:-	gTTatCtTCtAATACCAAGAGAG	5
8:40643329-40643352:-	CTTCcCATtGAtcACCAAGgAAG	5
8:14259434-14259457:-	CTTtGCATtGAtTtCCAgGACAG	5
8:12253033-12253056:+	CTTtGCATtGAtcACCAAGgAAG	5
8:41817921-41817944:-	CaTCtCATaaAATAtCAAGAGAG	5
8:66541318-66541341:+	gTTCaCtTCGcATtCCAAGATGG	5
8:66578939-66578962:+	CTTttCATtcAATcCCAAGAAAG	5
8:71140507-71140530:+	CTTCcCATacAATAgCtAGATGG	5
8:49407319-49407342:-	CTTtGCATtGAtTgCtAAGAAGG	5
8:83735409-83735432:-	CTTtGgATaaAATAtCAAGATAG	5
8:72566496-72566519:-	CaTCtCATgGAAaAaCAAGAAGG	5
8:65967463-65967486:+	CTTtGCATtGAtcACCAcGAAGG	5
8:49731483-49731506:-	CaTCGCAggaAATgCCAAGAGAG	5
8:49738137-49738160:-	CTatGtATaGAATACCAAaATGG	5
8:84577117-84577140:-	CTTtGCATtGAtcACCAAGgAAG	5
8:41153027-41153050:+	tTTaGCATCaAATAtCcAGAAGG	5
9:60133455-60133478:+	CTcCcCATCcAATgCCAAGAAAG	4
9:84632826-84632849:+	CaTCGCtTCcAATACaAAcAGAG	5
9:27847702-27847725:-	CTaCcatTtGAATACCAAGACAG	5
9:4566657-4566680:+	gTTCGCATaaAATAgtAAGACAG	5
9:38387840-38387863:+	CTTaGCAatGAATACaAtGAAGG	5
9:14069837-14069860:-	CcgCGCAgCGAATcCCAAGtAGG	5
9:252551-252574:+	CcTCcCATtGAATACCAgcAAAG	5
9:19221447-19221470:+	CTTCtCATCtAtTgCCAAtATGG	5
9:320365-320388:-	CTTtGCATtGAcTACtgAGAAAG	5
9:29670432-29670455:+	tTTCcCATCaAATAaaAAGAAAG	5
9:25635305-25635328:-	CaTtGCATgGAATACtcAGAAAG	5
9:61845342-61845365:+	CTTtcaATCaAATACCAAtAGAG	5
9:31641395-31641418:-	CTTtGCATtGAtTACtAAGgAAG	5
9:88130868-88130891:+	CTTtGCcTtGAATAaCAAaATAG	5
9:73266189-73266212:-	CTTCatATtGAAaACCAAtATAG	5
9:32757959-32757982:+	CcTaGaATCttATACCAAGACAG	5
9:78435059-78435082:-	CcaaGCATCtAATAaCAAGAAGG	5
9:85368130-85368153:+	CTTtGCATtGAtTgCtAAGAAAG	5
9:67424677-67424700:-	CTTCaCtTCaAAaACaAAGAAGG	5
9:69547753-69547776:+	CaTaGtATatAATACCAAGACAG	5
9:50065348-50065371:+	CTTtGtAcCtAAcACCAAGAAAG	5
9:59422762-59422785:-	CTTCcCATCcAATcCCcAGcAAG	5
9:71269249-71269272:-	CTTtGCATtGAtcACCAAGgAAG	5
9:85655885-85655908:+	CTTtGCATtGAtTACCgAGgAAG	5
9:64954531-64954554:+	CTTCtCATgGAtTAtgAAGACAG	5
9:67794745-67794768:-	tTTgGaATaGcATACCAAGAAGG	5
9:71469429-71469452:-	CTTgGCATtcAgTACCtAGAAGG	5
9:59577456-59577479:-	CTTCcCcTCtAATAtgAAGAGAG	5
9:86539442-86539465:-	CTTgGCActGAAcACCAAGgAAG	5
9:85775935-85775958:+	CTTCaCATCttAaACaAAGATAG	5
9:34418067-34418090:+	CTTCtCAggGAATACCcAGgTAG	5
9:87500512-87500535:+	aTTCtCtTaGAATACCAAaATAG	5
9:92479218-92479241:+	CTcaGCATCGAATAagAgGATGG	5
9:66935798-66935821:-	CTaCaCATCttATACaAAGAGGG	5
9:75432044-75432067:+	gTTCtCAcaGAATcCCAAGACAG	5
10:42481402-42481425:-	gTTCGCAaaGAATAgCAAGAAGG	4
10:68833401-68833424:-	gTTCaCATaGAgTACCAAGAGGG	4
10:75421044-75421067:+	CTTtGCATtGAtcACCAAGAAAG	4
10:35725871-35725894:-	CTTaGCATaGcATAgCAAGATAG	4
10:81673442-81673465:-	tTTCGCAgtGAAatCCAAGACAG	5
10:58516655-58516678:+	gTTtGCATCaAATgCaAAGAAAG	5
10:36523231-36523254:-	CTcCGagTCGcATACaAAGACAG	5
10:17368690-17368713:+	CTTtGCATtGAtcACCAAGgAAG	5
10:50887760-50887783:-	CTctGCATCGAAcACtAAGgAAG	5
10:85493271-85493294:+	CTaaGCATCagAgACCAAGAAGG	5
10:56189256-56189279:-	CTTCtCATCaAAaACCAtGcCAG	5
10:82052079-82052102:+	CTTtGttTttAATACCAAGAGGG	5
10:20815832-20815855:+	CTTgGCtTCcAgTACCAAGcGGG	5
10:57342724-57342747:+	CTTaGCtctGAATACaAAGAAAG	5
10:33258852-33258875:-	CTTaGCAaCGAAcACCAccAAAG	5
10:74655241-74655264:-	CTTCcCATCGAATtCacAcAAAG	5
10:65770133-65770156:+	CTagGCATCacAgACCAAGAAGG	5
10:72819-72842:+	gTTCaCATgGAAaACCAAtAAAG	5
10:27241306-27241329:+	CTatcCATgGAATACCAAGcAAG	5
10:76311785-76311808:-	CTTCtgcTCaAATAtCAAGAGAG	5
10:68159132-68159155:+	gTTCtCATCtAATACCtAtATAG	5
10:47263854-47263877:-	CTTgGCAaCcAcTACgAAGACGG	5
10:3640667-3640690:+	CTTtGCATtGAtcACgAAGAAGG	5
10:82715307-82715330:+	CTTtcCATaGAATgCaAAGATAG	5
10:63626701-63626724:-	CTTtGaATtGAATtCCAAtACAG	5
10:66557034-66557057:+	CTgCtCATCGcAaAaCAAGAGAG	5
10:3931243-3931266:-	CTTtGCATtGAtcACCgAGAAAG	5
10:38206352-38206375:+	CTTtGCATtGAtcACCgAGAAAG	5
10:30829991-30830014:-	CTTCGCATCaggTgCCtAGAGGG	5
10:31700359-31700382:-	CcTCGCATgGAATgCaAgGATAG	5
10:69976934-69976957:-	CaTCGgAcaGAAaACCAAGAAAG	5
10:69977380-69977403:+	CTTCtCAaatAcTACCAAGAAGG	5
10:38071057-38071080:+	CTTtGCATtGAtcACtAAGAAGG	5
10:71425009-71425032:-	CTagGgATgGAAaACCAAGAAAG	5
11:47007786-47007809:+	CTTCtCtTCGAATgCCAAGACAG	3
11:52045482-52045505:+	CTggGCcTCGAATACCAAGgAGG	4
11:12343194-12343217:+	CTgCtCATCcAAcACCAAGACAG	4
11:33391431-33391454:+	CTTCtCAcCGAATgaCAAGgTGG	5
11:47318789-47318812:-	aTTtGCATgGAAgACCAtGATAG	5
11:1303937-1303960:+	CTTtGCATgGcAacCCAAGATAG	5
11:53407422-53407445:-	CTgCtCAcaGAATACCAAGgGGG	5
11:61470773-61470796:-	tTTCcCATCtAATtCCAtGAAGG	5
11:27613793-27613816:-	CTcCGCcTatAAaACCAAGAAGG	5
11:7099318-7099341:+	CTTCGCAggGAAaAaaAAGAAAG	5
11:4625810-4625833:+	CTgatCATCGAAaAgCAAGAGAG	5
11:60485362-60485385:+	CTTgGCATaGAAaACaAAGgCAG	5
11:6604423-6604446:-	CTTtGCAgtGAtcACCAAGAAGG	5
11:25063991-25064014:-	CTTCaCATaGcATAaaAAGAAAG	5
11:6705592-6705615:-	CTcttCATaGAATAgCAAGAAAG	5
11:58778865-58778888:-	CTTaGCATaGAATAgCtAaAGAG	5
11:35189253-35189276:+	CTTtGCATtGAtcACtAAGAAGG	5
11:33081788-33081811:+	CaTCttATgGAAaACCAAGAAAG	5
11:10595675-10595698:-	tTTaGCATacAATtCCAAGAGGG	5
11:23620033-23620056:+	CTTCcaATCcAATAaCAAcAAGG	5
11:16449632-16449655:-	aTgCGCAaaGAAgACCAAGAGGG	5
12:43177737-43177760:+	CTTCtCATCagATtCCAAGAGAG	4
12:23590320-23590343:+	tTTgaCcTaGAATACCAAGATGG	5
12:9398752-9398775:-	CTTCaCATtGAtcACCAAGgAAG	5
12:32674412-32674435:-	CaTtGCcTaGAAaACCAAGACAG	5
12:35752450-35752473:-	CTTtGCATtGAtcACCgAGAAAG	5
12:10907758-10907781:-	gTTtGCAaacAATACCAAGACAG	5
12:10691113-10691136:+	CTaaGCATaGAATAgtAAGATAG	5
12:35115179-35115202:+	CTTgcCtTCGAtTACCAAaATAG	5
12:22558547-22558570:-	CTTaaCATCaAAagCCAAGAGGG	5
12:43097849-43097872:+	CcTtGCAaCGAATACCAAatAGG	5
12:19820963-19820986:-	CTcacCATCcAATACCcAGATGG	5
12:56443735-56443758:-	CTTtGCATtGAtcACCgAGAAAG	5
12:52315953-52315976:+	CTTttCAaaGgATACCAAGATGG	5
12:66844969-66844992:-	CTTCcCATCccATtCaAAGAAGG	5
12:61830164-61830187:-	CTTCcCATtGAtTAtaAAGAAAG	5
12:20334348-20334371:-	aTTgGCAagGAAcACCAAGAAGG	5
12:28139901-28139924:+	CTTtGCATtGAtTACtAAGgAAG	5
12:46306530-46306553:-	CTTtGCATCGAtcACtgAGAAAG	5
12:20384690-20384713:-	aTTCaCATtGAgcACCAAGATAG	5
12:61968865-61968888:-	CTTttCAcCaAATACaAAGAAGG	5
12:14018035-14018058:-	tTTtGCATCtAATAgCAAGtTAG	5
12:44820229-44820252:-	CTTCctATgGgATACCAAGgCAG	5
12:4554173-4554196:-	CTcCtgATCaAATACCAAGgGGG	5
12:4484238-4484261:+	aTTCaCATgGgcTACCAAGAGAG	5
12:4510826-4510849:-	CTTtGCATtGAtcACCAAGgAAG	5
12:50717162-50717185:+	CTTCcCAgCccATcCCAAGAAAG	5
12:28499437-28499460:+	CTTtGCATtGAtcACCAAGgAAG	5
12:30617628-30617651:-	CcTgGCATaGAATAttAAGACAG	5
12:65513645-65513668:-	tTTCaCcTCtgATACCAAGAGAG	5
12:65855768-65855791:-	CTTtGCAcaGAATACCAgGgCAG	5
12:53004047-53004070:+	CTTCGCATtGAtcACtAAaAAGG	5
12:68580054-68580077:+	CTTCGgATacAATACacAGAAAG	5
13:7541848-7541871:-	gTTCcCAaCGAATACCAAaAAAG	4
13:74117318-74117341:-	CTTCGCcTCcAAgAaCAAGAAGG	4
13:74118093-74118116:-	CTTCGCcTCcAAgAaCAAGAAGG	4
13:6977748-6977771:+	CTggtCATCGAAaAgCAAGAGAG	5
13:8695957-8695980:-	aTTCcCATCacATgCCAAGATGG	5
13:28370201-28370224:-	CTTCcCATaaAtgACCAAGAAAG	5
13:7097725-7097748:-	CTTCtCATaGtATAtCAAaAAGG	5
13:28049615-28049638:+	CTTCcCATgaAATAaaAAGAAAG	5
13:3775309-3775332:-	CaTCtCATgGAAaAgCAAGAGAG	5
13:53434362-53434385:-	CTcCaCAcCGAAcACCAcGATGG	5
13:55771417-55771440:-	CTTCtCATCGgAgACaAAcAGGG	5
13:64825473-64825496:-	CTTCaCAgtGAtTAtCAAGAAGG	5
13:12826715-12826738:-	CTTaGaATaaAATtCCAAGACAG	5
13:58966016-58966039:+	tTTCtCATCagAaACCAAGAAAG	5
13:37940968-37940991:-	CTaCaCATCGAtTAaCAAtAAAG	5
13:12597895-12597918:+	CTTCGaAcCaAAaAgCAAGAAAG	5
13:51461022-51461045:+	CTTgGCtTCGAAggCCAAGtGGG	5
13:22096407-22096430:-	aTTtGCATtGAtcACCAAGAAGG	5
13:22120958-22120981:+	CTTCaaAcCaAATACCAAaAAAG	5
13:26935472-26935495:-	tTTCatATCcAATcCCAAGAAAG	5
13:3046652-3046675:-	CTTtGCATtGAtcACCAAGgAAG	5
13:35218734-35218757:-	CTTCcCATCGAtTtgCAAtAAAG	5
13:15116281-15116304:-	CTTCGaATCaAAcACtAAGcAAG	5
13:39232566-39232589:+	CcTCtCAgaGAATtCCAAGATAG	5
13:42414636-42414659:-	aTTaGCATtGAtTAtCAAGAAGG	5
13:44366298-44366321:-	aacaGCATCaAATACCAAGAGAG	5
13:40488265-40488288:+	CTTtGaATCtgATgCCAAGAAAG	5
13:41388708-41388731:+	CTTCcCAcCcAAacCCAAGACAG	5
13:42579933-42579956:-	aTTaGCATtGAtTAtCAAGAAGG	5
13:63658184-63658207:-	CTTCaCATCtAcTACCAtcATAG	5
13:73648150-73648173:-	CTTtGCATtGAtcACCAAGgAAG	5
13:70055563-70055586:+	tTcCGaATaGAATACgAAGAAGG	5
13:18156284-18156307:+	CTTtcCATCaAAgACCcAGAGAG	5
13:74606067-74606090:+	CTgaGCAaCGAAcACtAAGAAAG	5
13:74981392-74981415:+	CTTCcCATCaAATACtttGAGGG	5
14:16602789-16602812:+	CTTgGCATtGtATAtCAAGATAG	4
14:56652715-56652738:-	tTTCagATtGAATtCCAAGACAG	5
14:4617342-4617365:+	aTTCctcaCGAATACCAAGAAAG	5
14:22137702-22137725:-	CTTaGCAgtGAtTACtAAGAGAG	5
14:3791307-3791330:+	CTTtGCATtGtgTACCAAGgTGG	5
14:30924365-30924388:+	gTTCGCATaaAATAgtAAGACAG	5
14:51198309-51198332:-	CTTCtCATCaAAaACCAtGcAAG	5
14:20019918-20019941:+	tTTCtCtTCtAATACCAAaAAAG	5
14:42052842-42052865:+	CTTgtCAcCaAATtCCAAGAAAG	5
14:32964255-32964278:+	CTTaGCATCatgTACCcAGAAAG	5
14:43885642-43885665:+	gTTaGCATtGgAgACCAAGATAG	5
14:6591041-6591064:-	CTgCcCcgtGAATACCAAGATGG	5
14:59410466-59410489:+	CaTtGCATCGAATtgCAAGgGGG	5
14:40795003-40795026:+	CaTCatATgaAATACCAAGATGG	5
14:47397636-47397659:+	tTTCtCATgGAAcACCAAGtCAG	5
14:48234701-48234724:-	CTTgGCATacAAgAaCAAGAAAG	5
14:17472995-17473018:+	CTTaGCAcaGcATAgCAAGATGG	5
15:78397000-78397023:+	CTTaGCATCGAATACaAAGgAAG	3
15:52424125-52424148:-	CTTCGCATtGAcTcCCgAGAAGG	4
15:52444223-52444246:-	CTTCGCATCGgcTcCCgAGAAGG	4
15:9489848-9489871:+	CTTCcCtTCGAAagCCAAGAGGG	4
15:41141105-41141128:+	CTTtGCATtGAtcACCAAGAAAG	4
15:74968864-74968887:+	CTTCaCATCaAATACCAAatTAG	4
15:79957572-79957595:+	CTTtGCATtGAATtgCcAGAGAG	5
15:61820019-61820042:-	tTTCtCATCcAATACCAgGgAAG	5
15:14828135-14828158:-	CTgCGCAatGAAaAgCAAGAGAG	5
15:63498746-63498769:+	tTTgGCATCGAATAatAAGtTGG	5
15:55739966-55739989:+	CTgCtCATgtAgTACCAAGATGG	5
15:63898654-63898677:+	CTTCtCATtGAtTtgCAAGATGG	5
15:80135967-80135990:+	CTgttCATgGAATtCCAAGAAAG	5
15:24822538-24822561:+	gTTCaCATgGcATACCAAaATAG	5
15:10936674-10936697:+	gTTgaCATCGAtTACCAAcAAGG	5
15:43884344-43884367:-	CTTCcCAcCtAATAtCAgGAAAG	5
15:67778298-67778321:+	CTTCcCATgtAATACaAAGtGAG	5
15:62604234-62604257:+	CTTgcCATgGAAaACCAAGgCAG	5
15:43899521-43899544:-	CTTCGCAcCcAcTgCCcAGATGG	5
15:5293511-5293534:-	CTTCaCAgCcAATgCCcAGAGGG	5
15:7027231-7027254:-	CTggGaATCaAATgCCAAGACAG	5
15:52537677-52537700:+	CTTCtgATgGcATgCCAAGAAGG	5
15:52980336-52980359:-	CTTCtCAcatAAcACCAAGAAGG	5
15:11142863-11142886:+	CTTCGaAagGcATAgCAAGATAG	5
15:14162313-14162336:-	gTTCaCAaaGAATACCAAcAGAG	5
15:68420679-68420702:-	CTTCcCgTaGAATACCAtGcAGG	5
15:35238292-35238315:-	CTTtGCATtGAtcACCAAGgAAG	5
15:62234429-62234452:+	CTTCGCATCtAAaAgggAGAAGG	5
15:6574630-6574653:+	CTTtGCATtGAtTACCgAGgAAG	5
15:2692974-2692997:+	CTTtGCATtGAtTgCtAAGAAGG	5
15:74638517-74638540:+	CTTgcCAaCGAtTcCCAAGATAG	5
15:2979089-2979112:-	CTTtGCATtGAtcACCAAGgAAG	5
15:7870291-7870314:+	CTTtGCATtGAtcACCAAGgAAG	5
15:75730232-75730255:+	CcaCGCATCaAATAgCAAGcTAG	5
15:38012077-38012100:+	CTgatCATCGAAaAaCAAGAGAG	5
15:2444311-2444334:+	CTTtGCATtGAATACtgAaAAAG	5
15:4014697-4014720:+	CTTtGCATtGAtcACCgAGAAAG	5
16:42752533-42752556:+	CTTtGCATtGAtTACCAAGgAAG	4
16:65628086-65628109:+	tTTCtCATCGAATgCaAAGAAAG	4
16:10264960-10264983:+	CTcCGCcTgGAATACCcAGAGGG	4
16:63381419-63381442:-	CTaaGCATCGAATgCCAgcAGGG	5
16:57488954-57488977:+	tgTCGCAgCGAATACCAAtcAGG	5
16:26961616-26961639:+	CTgCaCATCtAAcAtCAAGAAAG	5
16:51811330-51811353:+	CTTgtgATCtAATACtAAGAAGG	5
16:25226091-25226114:+	CTaaGCATgGAAaACCAAaATGG	5
16:32348399-32348422:+	CTTCtaATtGcATACCAAtAAGG	5
16:49120608-49120631:+	CTgatCATCGAAaAgCAAGAGAG	5
16:46278151-46278174:-	CTTCaCtTCaAATAgCAAGgCGG	5
16:64049777-64049800:+	CTcaGCATaGAATACagAGAAAG	5
16:2636553-2636576:-	CTTCcCATgGAATcCaAgGAGGG	5
16:26563094-26563117:-	tTTCtaATCGAgaACCAAGAAAG	5
16:50457679-50457702:-	CcTaGCATtaAtTACCAAGAAGG	5
16:41297979-41298002:+	CTgaGCATaGAATAaaAAGAGAG	5
16:46787612-46787635:+	agTCaCATCGAATAaaAAGAAGG	5
16:45428386-45428409:+	CTTCtCtTCaAAgAtCAAGAAAG	5
16:56965236-56965259:-	CTTCagATaGAAaAgCAAGAAGG	5
16:46859931-46859954:+	CgTgGCtTgGAATACaAAGATGG	5
16:8383611-8383634:-	CTgaGCAaCagATACCAAGATAG	5
16:15586043-15586066:-	CTTtGCATtGAtcgCCAAGAAAG	5
16:19481278-19481301:-	CTTaGCATCaAActCCAAGgAGG	5
16:68669369-68669392:+	CTTttaATCtcATACCAAGACAG	5
16:8949970-8949993:-	CTaatCATCtAATACCAAcAAAG	5
16:19618934-19618957:+	CTgaGCATCGAATAtCtAcAGGG	5
16:13325519-13325542:+	CTTtGCActGAtcACCAAGAAAG	5
16:53259301-53259324:+	gTTttCATCtAATACCAAGgCAG	5
16:12379991-12380014:-	CcTCtCAgCGAgTAaCAAGAAAG	5
16:9181872-9181895:-	CTTCcCATCaAgcAgCAAGACGG	5
16:13894524-13894547:+	aTTCaaActGAATACCAAGATAG	5
17:18979451-18979474:-	CTTgGCATCGAATtCCAAGAAGG	2
17:22796477-22796500:+	tTTtGaATCGAATcCCAAGAAAG	4
17:71421579-71421602:-	CTTCtCcTCGAATACCAcGcGGG	4
17:18756547-18756570:+	CTTCtCATCaAATAgCAgGACAG	4
17:45253419-45253442:-	CTTtGCATCcAgcACCAAGATAG	4
17:64148805-64148828:-	CTTtGCATCctATACaAAaAAGG	5
17:60030580-60030603:-	CTTtGggTCaAATtCCAAGATAG	5
17:58299434-58299457:-	CTgCtCtTtGAAaACCAAGAAAG	5
17:21500134-21500157:+	CTTtGCActGAtcACCAAGAAAG	5
17:18320321-18320344:+	CTgatCATgGAATAgCAAGAGAG	5
17:24693214-24693237:+	CTggtCATCGAAaAgCAAGAGAG	5
17:21660394-21660417:-	CTTCaCATCtcAgACCAtGAAGG	5
17:50424477-50424500:-	CTTCcCcTaGAAgACCAAGtGGG	5
17:63585094-63585117:+	CTgCGCATgGAATtCtAgGAGGG	5
17:12744110-12744133:-	CcTCcCATgGcAaACCAAGATAG	5
17:51681134-51681157:+	gTgtGCATgGAATACaAAGAAGG	5
17:38144657-38144680:+	CTTCaCATgGcATcCCtAGAAGG	5
17:47741193-47741216:+	aTTtGCAcCaAATACCAAGtCAG	5
17:57792723-57792746:-	CaTtGCATCtAAgtCCAAGATAG	5
17:15459482-15459505:+	CTTCcCATaGAATgCaAAGtCAG	5
17:1247635-1247658:+	CcTtGCATCGAtTACtgAGAAAG	5
17:69075561-69075584:-	CTTCtCgatGAATAtCAAGACAG	5
17:20305899-20305922:-	aTTtGCtTCaAATACCAAGtGAG	5
17:55776940-55776963:-	CTTgaaATCtAATACCAAGtAGG	5
17:28896019-28896042:+	CTTCaaActGcATACCAAGAGAG	5
17:26336857-26336880:-	gTTCaCAaaGAATAgCAAGAAAG	5
17:33435482-33435505:+	CTTtGCATtGAtcACCAAGgAAG	5
18:6259368-6259391:+	CTTtGCATtGAtcACCAAGAAAG	4
18:21449282-21449305:+	CTTtGCATtGAATACtgAGAAAG	4
18:51502911-51502934:+	aTTCtCATaGAATAtCAAGACAG	4
18:4977667-4977690:+	CTTtGatTCaAATACCAAaAAAG	5
18:40203983-40204006:-	CTTCcCtTatAtTACCAAGAAAG	5
18:65736522-65736545:+	tTTaGCActGAAgACCAAGAGGG	5
18:59524354-59524377:-	aTTCtCATtGAATcCaAAGAAGG	5
18:58888789-58888812:-	CTatGCATCagAgACCAAGAGGG	5
18:58888847-58888870:-	CTatGCATCagAgACCAAGAGGG	5
18:58520931-58520954:-	CTTCcCAaCtAATACtAgGAGGG	5
18:52903724-52903747:+	tTTtGCATgGtATACaAAGATAG	5
18:5548895-5548918:+	CTTCGCATtGAtcACCtAGgAAG	5
18:51985351-51985374:+	CTTtGtATtGAgTACaAAGATAG	5
18:46144385-46144408:-	CTTaGaAaaGAATACCAAGtCAG	5
18:18017955-18017978:+	CTTgGCATgGAAgctCAAGAAAG	5
18:11767752-11767775:-	CTTCcCAcCaAATACCAtcACAG	5
18:21927822-21927845:-	CTTtGCATtGAtcACCAAGgAAG	5
18:57249167-57249190:-	CTTCtCATCatActCCAAGATAG	5
18:14323535-14323558:+	CTTtGCAggGAATACtAAaAAGG	5
18:50815928-50815951:-	CTTCagATCtAATAaCtAGAAAG	5
18:30597739-30597762:-	gTTCtCATCaAAgAgCAAGAAAG	5
19:45624475-45624498:+	tTTCaCATCaAATACCAAGAGAG	3
19:35810193-35810216:+	CTTCGCtTtGAAaACtAAGACAG	4
19:43454298-43454321:+	CTTgGCAaaGtATACCAAGgGAG	5
19:7072398-7072421:-	CccCaaATCcAATACCAAGAGAG	5
19:2770989-2771012:-	CTTCaaAgatAATACCAAGAAGG	5
19:19329436-19329459:+	gTTtGCtTtGAATACCAAGtGAG	5
19:18659624-18659647:+	CTTgGgcTCaAATACCAgGAAGG	5
19:39924735-39924758:+	CTTCtCAcaGAAaACaAAGATGG	5
19:41092474-41092497:-	CTTCGCATCacATAttAtGAGGG	5
19:44161022-44161045:-	CTTtGCATtaAATtCCAAaAGGG	5
19:56679990-56680013:+	CTTCaCATCtAActCaAAGACAG	5
19:42581351-42581374:-	CTTCagAaCttATACCAAGAAGG	5
19:58987850-58987873:-	aTTCGCATCcAcgtCCAAGAGGG	5
19:16907461-16907484:-	CTTgGCATCcAAgtCaAAGAGGG	5
19:6878078-6878101:+	CTTtaCAatGAATACaAAGAGGG	5
19:15493520-15493543:+	CTTCtCATCaAAaACCAtGgAAG	5
19:3143306-3143329:+	CTTtGCATaGAtcACCAAGgAAG	5
19:25749260-25749283:-	CTTCaCATaGAAgACaAAtATAG	5
19:5662689-5662712:+	CTTCcttTgGAATACaAAGAGGG	5
19:56865697-56865720:+	CTTaGaATCtAATACagAGAAGG	5
19:1058361-1058384:+	gTTttCATCcAATcCCAAGAAAG	5
19:59854576-59854599:+	gTTCcCAaaGAATAgCAAGAGAG	5
19:14048687-14048710:+	CTTCaCATCGtcTACCAtcAGGG	5
19:27185614-27185637:-	CTTtGCATtGAtTgCCAAGgAAG	5
19:21410696-21410719:-	CTTtGtATaGAAgAaCAAGAGAG	5
19:46820727-46820750:+	CTTCtCActGAATcCCAAaATAG	5
19:11835569-11835592:-	CTTCaCATCcAATACCtcGgAAG	5
19:1216653-1216676:-	aTTtGCAcgGAATACaAAGAAAG	5
19:49921544-49921567:-	CTTCcCtTCGAgTACCcAGgCAG	5
19:55911999-55912022:-	tTTgGCATttAcTACCAAGAGAG	5
20:48696950-48696973:-	CTTCGCAaaGAATACgAAtATGG	4
20:50471343-50471366:-	aTaCGCATCaAATgCCAAGATGG	4
20:45952338-45952361:+	tTTacCtTCcAATACCAAGAAGG	5
20:50356385-50356408:-	tTTCtCATCaAATgCCAAGgGAG	5
20:22603004-22603027:+	CTTaGCAgCaAAcACCAtGATGG	5
20:303067-303090:-	CTTtGCATtGAtcACCAcGAAGG	5
20:18691903-18691926:+	gTTCGCAgCaAAgtCCAAGAGAG	5
20:23260721-23260744:+	gTTCGCAagtAATAgCAAGAGAG	5
20:42219152-42219175:+	CTTaGaAagcAATACCAAGAAGG	5
20:18765815-18765838:-	CTTgGCActGAAcAaCAAGAAGG	5
20:16555833-16555856:-	CTTaGCATaaAAgACCtAGAGGG	5
20:29856322-29856345:+	CTTtGCATtGAtcACtAAGAAAG	5
20:4604835-4604858:+	CTTCtCATaGAtTAagAAGATGG	5
20:37555282-37555305:+	CcTCagATCtAATtCCAAGAGAG	5
20:7963985-7964008:+	CTTCtCAgCGgAacCCAAGAGAG	5
20:21629589-21629612:+	CTTCaCATCccATcCCAAcAAAG	5
20:12066694-12066717:-	CaTCGCAgCGtATcCaAAGATAG	5
20:24525939-24525962:+	CTTtGCATCcAAgAtCAAtACAG	5
20:6499974-6499997:-	gTTCtCATaGAAaACCAAaATAG	5
20:32989140-32989163:-	CaTaGCATCcAAaACaAAGAAGG	5
20:33015941-33015964:+	CaTtGCAgCGcATACaAAGAGGG	5
21:47706635-47706658:+	ggTCGCATCGAgTcCCAAGATAG	4
21:5177280-5177303:+	CTTCaCATCaAATAaCAAtAAAG	4
21:22727771-22727794:+	CaTaGCATCGAATAgCAAcAAGG	4
21:5011196-5011219:+	CTTCaCATCaAATAaCAAtAAAG	4
21:21893359-21893382:-	CTTtGCcTtaAATACCAAcAGGG	5
21:45060867-45060890:+	tTTgGCcTCGAcTACCcAGAAGG	5
21:12799430-12799453:+	CTTtGCATtGAtTACtAAGgAAG	5
21:46116461-46116484:-	CTggGCtTCGAAgACCcAGATAG	5
21:25018352-25018375:+	CTTtGCATtGAtTtCCAgGAAGG	5
21:38265977-38266000:+	CTTCtCATaGAAcctCAAGAAAG	5
21:41806315-41806338:+	CTTCGgATCcAATcCCAgGgCAG	5
21:36214383-36214406:-	aTTtaCATCaAATtCCAAGAGGG	5
21:27376577-27376600:-	CTTtGCATtGAtcACCAAGgAAG	5
21:9271527-9271550:-	CTTCGCAaaGAATAaaAAcAAGG	5
21:25301978-25302001:-	CTTgGCcTCaAAaACtAAGAAAG	5
21:22162313-22162336:-	CTTtGCATtGgAaACCAAaAAAG	5
21:19682868-19682891:+	CTTgGCAcacAATtCCAAGAGGG	5
21:15817055-15817078:+	CTTgGCAgCcAAaACCAAaAAGG	5
21:33362045-33362068:+	CTTgtCAgaGAATtCCAAGAAGG	5
21:29721359-29721382:-	CTTCtCcTCtAATAaCAAGcAGG	5
21:16515141-16515164:+	CTTCaCAagGAATACaAAGtGGG	5
21:6447905-6447928:-	CTTaGCAatGAAaAgCAAGAGGG	5
21:12524371-12524394:-	CaTCGgATCatATAtCAAGAAAG	5
22:3310204-3310227:+	CTTCtCATCaAgTAtCAAGATAG	4
22:18332073-18332096:-	tTTCtCATCtAATACCAAaACAG	4
22:34342068-34342091:-	CTaaGCATCaAAaACCAAGAGAG	4
22:24139916-24139939:-	CTTCtCATgGgAacCCAAGAAAG	5
22:40130861-40130884:+	CTTttCATCtAAaAaCAAGAAGG	5
22:10993270-10993293:-	CTTgGCAgCGAtaACCcAGAAGG	5
22:2454279-2454302:+	CTTttCAaCaAATACCAAaAAGG	5
22:22266995-22267018:-	gTTtGCATtGAATACaAtGACAG	5
22:30241864-30241887:+	CTTaGCATaGAAaAgCcAGATGG	5
22:8107302-8107325:-	CTTtGCATtGAtTACCgAGgAAG	5
22:33589543-33589566:+	CTggGCtTacAATACCAAGAGAG	5
22:21799339-21799362:+	CTTtGCAgCatAaACCAAGATAG	5
22:9418015-9418038:-	aTTtGCATCGAAgACCcAcATGG	5
22:9493440-9493463:-	CTTCGCAcCGcAgtCCAgGAGGG	5
22:49608637-49608660:+	CTctGtATCGAgTAgCAAGACAG	5
22:20923335-20923358:-	CTctGCcTCGAAaACaAAGAAAG	5
23:18588763-18588786:-	CTTCcCAgCagAaACCAAGAGGG	5
23:42282169-42282192:-	CagCaCAcCGAATcCCAAGACAG	5
23:38976219-38976242:+	CaTgGCATtGAATAtCAAGcAAG	5
23:722299-722322:-	tTaaGCATCGAtTACCAAGtTGG	5
23:17000296-17000319:+	CTaCaCATaGAAaACtAAGATGG	5
23:47642268-47642291:-	aTTtGCATCccATACCAtGAAAG	5
23:39119024-39119047:-	CcTaGCcTgGAAcACCAAGAAAG	5
23:48968957-48968980:+	gTTCaCAcaGAATACaAAGAGAG	5
23:20685629-20685652:+	CcTCcCATCtAAgACCAAGtAAG	5
23:11044853-11044876:+	tTgCcCtTCaAATACCAAGAAGG	5
23:52649125-52649148:+	CTTtGCATtGAtcACCAAGgAAG	5
23:35686034-35686057:+	CTTtGCATtGAtcgCCAAGAAAG	5
23:31763581-31763604:+	aTaCGCATaGAATctCAAGATAG	5
23:45125212-45125235:-	CTTCGCtTCatccACCAAGAAAG	5
23:32925450-32925473:-	CcTCaaATtGAAaACCAAGAGAG	5
23:35774146-35774169:-	CTTtGCATCGgATgCCcAaAAAG	5
23:27808030-27808053:+	CTTCaaATCagAcACCAAGATGG	5
23:61944848-61944871:+	CTTatCATaGAtTAgCAAGAGAG	5
23:45348037-45348060:-	CcTCaCATCGAtcACtAAGAAAG	5
23:41812861-41812884:-	gaTtGCATCtAcTACCAAGACAG	5
23:49304482-49304505:+	CTTtGaATCGgtaACCAAGACAG	5
23:32551783-32551806:+	tTTCtgATCcAATACtAAGAAGG	5
23:50870815-50870838:+	tTTCcCATtGAAaACCAAcAGGG	5
23:51926428-51926451:+	CTTgGCATgGAAaACtgAGATGG	5
23:59471248-59471271:+	CcTCcCcTCcAAcACCAAGATAG	5
23:1371095-1371118:-	CTTCaCAaCGAAgAgCAtGACAG	5
23:25940571-25940594:-	tTTCaCATgGAAaACCAAGcCAG	5
23:2060808-2060831:-	CTTgGCAcCGAgTtCCAAcACGG	5
23:51700951-51700974:-	CTTCtCATtGgAaACCAAGgTAG	5
23:51720568-51720591:+	CTaCaCATgGAcTtCCAAGATGG	5
24:24206296-24206319:+	CaTCtCAgaGAATACCAAGAGAG	4
24:11569215-11569238:+	CTTaGCAcCaAATACCcAcACAG	5
24:1631300-1631323:-	CTTgGCcTCGAcTcCCAgGAGGG	5
24:13240516-13240539:-	CTTCaCATgGAtgACCcAGAAGG	5
24:40693114-40693137:+	gTTCcCATCGAAacaCAAGAAAG	5
24:31520879-31520902:-	CTcaGCATaGAATgCCAtGAAAG	5
24:19983916-19983939:+	CcTCaCATgtAATtCCAAGAGGG	5
24:32701011-32701034:+	CTTgGgATCccATACCAcGAGGG	5
24:8069819-8069842:+	tTTCcCATaGAATggCAAGAAGG	5
24:3678164-3678187:-	CTTCaCATgGAgTACCAgGcCAG	5
24:33684829-33684852:-	tTTCGCAgCtAATAaCAAGcAAG	5
24:7112003-7112026:-	CTaCtCAagGAAaACCAAGAAGG	5
24:37481824-37481847:+	CTTtGCAgtGAATACCcAtATAG	5
24:29050742-29050765:-	CTTtGCgTaGtATtCCAAGATGG	5
24:26100806-26100829:+	CTTCaCATCaAATAgaAAGgAGG	5
24:26142327-26142350:+	CTTtcCATCGgATACaAAcACAG	5
24:12562922-12562945:-	CTTgGCATtGAATACagtGATAG	5
24:28391635-28391658:-	CTagGCAcaGAATACaAAGACAG	5
24:18414070-18414093:+	CTTCcCAcaGAATACaAAGtCAG	5
24:5518283-5518306:+	CTTCcCtTgGAATAaCgAGAAAG	5
24:5245138-5245161:+	CTcCtCATCcAccACCAAGAGAG	5
25:28347065-28347088:-	tTTtGtActGAATACCAAGAAAG	5
25:29938242-29938265:+	CTTCcCcTCGAATACCAtatGGG	5
25:36883024-36883047:-	CTTCaCATgGAcatCCAAGATGG	5
25:18953467-18953490:+	CTTCGCATtGAtcACtgAGAAGG	5
25:30289716-30289739:+	CTTtGCATtGAtTACtAAGgAAG	5
25:3793977-3794000:+	CTTtGCATtGAtTACtgAGAAAG	5
25:11186913-11186936:+	CTTtGCATtGAtcACCAAGgAAG	5
25:16223661-16223684:-	CTTaGCAaaGAATAtCAAaAGAG	5
25:33189176-33189199:+	CTTCtCATCagAgACCAAGgTGG	5
25:4357490-4357513:+	CcTCaCATCcAATACCAccAAAG	5
25:21824686-21824709:+	CTTtGCATtGAATgCtgAGAAAG	5
25:33620626-33620649:-	CTTCtCcTaGAATACCgAGcAGG	5
25:6712558-6712581:-	CTTaGCgTCcAtTACCAAcACAG	5
25:34190944-34190967:+	CTTtGCATtGAtTACCgAGgAAG	5
26:13372806-13372829:+	aTTCGCATCatATAtCAAGAAGG	4
26:27848410-27848433:-	CTTtGagTCtgATACCAAGAAAG	5
26:5955719-5955742:+	CTTCGCATCaggTgCCAAaATGG	5
26:40198978-40199001:-	CTTCGCAgCaAATgagAAGAAAG	5
26:35166418-35166441:-	CTTgGCATCaAggACCAtGAGGG	5
26:27493296-27493319:-	CTTgaCATaGAATAggAAGAAAG	5
26:41215591-41215614:-	CTTtGCATtGAtTACtgAGAAAG	5
26:19407087-19407110:-	CTTtGCATtGAtcACCAAGgAAG	5
26:35029041-35029064:-	CTTCcaccCcAATACCAAGATGG	5
26:12402672-12402695:+	CaTCtCATtGAATACaAAcAGGG	5
26:15134147-15134170:+	CTTCtCtTgaAAaACCAAGACAG	5
26:36182526-36182549:+	CgTgGgATCagATACCAAGAAGG	5
26:19485576-19485599:-	CTTCcaATttAAgACCAAGAGAG	5
26:14517107-14517130:+	tTTCaaATCtcATACCAAGATAG	5
26:11693654-11693677:-	CTTgGCtTCGAtTAaCAtGATAG	5
26:36379135-36379158:+	agTCGCgTgaAATACCAAGATGG	5
26:26169861-26169884:-	CagCcCATCaAATtCCAAGAGAG	5
26:42219842-42219865:+	gTTtaCATgGAATACCAAtAAAG	5
26:28992175-28992198:+	CTTtGCATCtAATAaCAgcAGAG	5
26:42329475-42329498:+	CTTCtCAggGAATACtgAGAAGG	5
26:20987335-20987358:+	CTTgagATCaAATACaAAGAGAG	5
genomic:2369-2392:-	CTTtGCATtGAtcACCAAGgAAG	5
X:993298-993321:+	CgTgGCccCGAATACCAAGAAGG	4
X:23631309-23631332:+	aTTCGCATgGAATtCaAAGAGGG	4
X:4960233-4960256:+	CTTaGCAgaGAATgCCAAGAAAG	4
X:54811324-54811347:-	CTTCcCATCaAATACCAAtcAAG	4
X:60348175-60348198:-	CTTtGaATtaAATACCAAGAAGG	4
X:118073802-118073825:+	gTTtGCATgGAATcCCAAGcAGG	5
X:75610412-75610435:-	CTTaGCAaCGAcTACatAGAAAG	5
X:128095322-128095345:-	CTTCGCAgCaAcTACCAgtAAAG	5
X:56819504-56819527:+	CTTCaaATCtAAgACCAAaAAAG	5
X:55139761-55139784:-	CTTtGCATtGAtTACtAAGgAAG	5
X:83150776-83150799:+	CTTgaCATtGAATtCtAAGAAGG	5
X:127230014-127230037:+	CaTttCATtcAATACCAAGAGGG	5
X:117810217-117810240:+	aTTCcCATtGAATACagAGAAAG	5
X:59489300-59489323:+	CTTCcCATCGAATcatAtGATAG	5
X:50359116-50359139:+	CTTCaCATgGAAaACCttGAGAG	5
X:23253031-23253054:+	aTTCtCAaCaAATACCAAGgGAG	5
X:56675718-56675741:-	aTTgGCATacAgTACCAAGATAG	5
X:130870666-130870689:+	CTTtGCATgGAAaAgCAgGAAGG	5
X:84275303-84275326:+	CTTgGCATtGAAgACtcAGAAAG	5
X:54869342-54869365:+	CTTgGCtTCagATACaAAGATGG	5
X:113661089-113661112:+	CTTCcaAgaGAATAgCAAGAAAG	5
X:38213659-38213682:-	CTTCtCATCcAAaACCAtGgAGG	5
X:41905205-41905228:-	CTTtGCATtGAtcACCAAGgAAG	5
X:39119432-39119455:-	CTTaGCATCttATcCCAAaAAGG	5
X:28090596-28090619:-	CTTCGCATtGAtcACtgAGAAAG	5
X:128435911-128435934:+	CTTCGCAatGAtTtCCAAcAAAG	5
X:90033733-90033756:-	CTTCGCATtGAgTcCCAAagTAG	5
X:32425229-32425252:+	tTTtGaATCtAATACCAtGAGAG	5
X:99865946-99865969:+	CTTCtCtTCaAAatCCAAGAAAG	5
X:45553476-45553499:+	CTTtGCATtGAtTACtAAGgAAG	5
X:42616377-42616400:+	aTTCtCcTCtAATACCAAcAGAG	5
X:29311918-29311941:-	CaTCtCATCtAATtCCAtGAAGG	5
X:97491738-97491761:+	CTTtGCATtGtATtCCAAGtAGG	5
X:47643574-47643597:+	CaTtGCtTCaAATACCAtGAGAG	5
X:38700671-38700694:+	gTTCaCATCaAtTcCCAAGAAAG	5
X:124025618-124025641:+	CcTCtCATCccAaACCAAGAGAG	5
X:45723520-45723543:+	aTTCaCtTCcAATcCCAAGAAAG	5
X:119827094-119827117:-	CTTgGCcTtGcAaACCAAGAGGG	5
X:106812493-106812516:+	tTTCcCATtcAATcCCAAGAAAG	5
X:94932230-94932253:-	CTTatCATCcAcTAgCAAGAAAG	5
X:123733290-123733313:+	CTTCGgATtGAAaACtAAaAGAG	5
X:7250640-7250663:+	CTTCcCAggGAATtCCcAGATGG	5
X:44387542-44387565:-	tTTCtCATCcAAaACCAtGAAGG	5
X:31355479-31355502:-	CTTCGCATtGAtcACtAAGgGAG	5
X:121209697-121209720:-	CTTacCAcCGAATACtAAGcAGG	5
X:44409547-44409570:-	CcTaGCATaGcATtCCAAGAGAG	5
X:77511763-77511786:-	CTTtGCATtGAccACCAAGgAAG	5
X:27405637-27405660:+	CTTCaCATtGcATttCAAGAAAG	5
X:96400820-96400843:-	CTTtGCATtGAtcACtAAGAAGG	5
X:60815023-60815046:-	CaTCcCATgGAAgACCAAGgGAG	5
X:27134991-27135014:-	CTTttCATtGAcTACCAtGACAG	5
X:52762368-52762391:-	CTTCcCATCaAggtCCAAGAGGG	5
X:85466551-85466574:+	CTgCtCATgGAAaAaCAAGAGAG	5
X:70861879-70861902:-	CgaCtCAgCGAAaACCAAGAGAG	5
X:122205463-122205486:+	gTTaGCATCGgAgACCcAGAAAG	5
X:37813109-37813132:+	CTTCtacggGAATACCAAGACAG	5

## Sheet: Table S9
Table S9. Summary of genome wide sequencing analysis of off-target mutations.
	Trio_1 (#28)	Trio_2 (#34)	Trio_3 (#42)
SNPs called by samtools	18392785	18219594	18308058
SNPs called by GATK	17217894	17019714	17152104
SNPs called by both Samtools and GATK	16143748	15973930	16066873
After excluding dbSNPs (NCBI)	869296	860299	867318
After excluding in house SNP database	523010	515606	521673
After excluding father SNPs	165971	176474	174959
After excluding mother SNPs	35379	38118	38276
C-A SNPs	1785	1932	1960
C-G SNPs	1404	1579	1568
C-T SNPs	5841	6212	6195
G-A SNPs	5734	6180	6126
G-C SNPs	1380	1468	1545
G-T SNPs	1838	1966	1966
Overlap SNPs with predicted off-targets (mismatch=5)	0	0	0

## Sheet: Table S10
Table S10. Summary of de novo SNPs in the three edited animals.
Animal ID	Chr.	Position	Ref.	Alt.	Genotype (Sanger sequencing)	Primer _F	Primer _R
#28	2	34603481	C	T	CT	AGGCTCAGGTTCAATCTCTGG	ACTTCAATCTGAGAGGTCTGC
#28	2	101438595	T	C	CC	GATTTGGAGGGCATTACGTTA	CCAGAAGACTAGACAACGTGA
#28	2	118140486	C	G	CG	AAAGATTCACTGGTGTGGCAA	GTCGTAACGTGGTAGTCATCG
#28	2	168668872	G	A	GA	CTCTTTCCCCAATTAATCCAT	ATTCAGTCACTCGGTTATGTC
#28	2	204489847	C	T	CT	GGTTGGCTCTTGAACTCACTC	GAGGAACGAGGTAATTGGCAT
#28	3	147073663	A	G	AG	GCTTCCATTACAGCCTTCACA	AACTATTGCTTCCTGACCTCT
#28	4	44354317	C	T	CT	TGAGTGTTGTGAATGCAAGCC	TATTCTTGTCAGGTGGGGGAT
#28	7	98992197	T	A	TA	GGGCTTTTCTAGTTCGGGAGG	GCAAACACCACAGGCATTTTC
#28	8	13364721	T	C	TC	TCCGCTTAAAGTTACCGTAAA	TCCCTCTATCTTGAACTTGCA
#28	13	71272763	C	T	CT	GCTGCATGGATTCAAGTCCTG	GGTCTCACTCCTCTTTTTGCT
#28	14	11209471	C	T	CT	TCCAGATCCAGGACAGAAATG	TTACAGGATGATGGCACAACG
#28	14	50400458	G	C	CG	CAGAAGACGCAGGTTTGATGG	TCTTCCCTCACTGCAATCTGT
#28	20	23511429	C	T	CC	TGTGCTCTGACTTTCTCCCTC	TCAATTAGCTTGACTGCCTCC
#28	20	37667953	C	A	CA	TCCTTGAAGGTGCTGCTGAAT	AGGGGATCTGAACAAGCCATA
#28	21	6557083	C	A	CA	ATCCAGCCTGGCATTTTACAT	CAGGGTATCTCTGTGGAAGCA
#34	1	51360834	T	C	TC	CCACTAGATGCTTCCCTGGTA	GGTACAAGTCCTGTGTATGGG
#34	3	78477125	C	A	nd
#34	3	81554403	C	T	CT	TTCTGAGAGTATTGCTGGCTT	GGCAGTCAAGATAAACTTGCT
#34	3	221880691	T	C	TC	CGTGACGTTATCGGACAACCA	TCATCCAGAACACCTCTCAGC
#34	4	54200919	G	A	GA	GAAGGCCAAGCTAGAGATTTT	TGAAGTCTCCAGCTCTATTCT
#34	5	78792873	C	T	nd
#34	6	40044653	C	T	CT	CGACTGAGTGGCTAACACTTG	TTGGAAGCCCATATTTGTCCC
#34	6	54207581	C	T	CT	CTTTTCTCCTTTGGCAACTGT	CTTAGTTCCACTACCAGGGAT
#34	7	30262273	G	A	GA	ACAGCACTTTGCACATTACAA	TGGACCTAGGAAACAGAACTC
#34	10	61867627	A	G	AG	GCCAGCCCAAGTGAATAAGGA	AACATTGTGGTCTGTGAGAGC
#34	10	68700826	C	T	nd
#34	12	20872061	A	T	AT	CTGATCTCCCAGTTCATCCCT	GTGGTTCTTGTCATCTGCCTT
#34	12	49251800	G	A	GA	GCTGCATGGATTCAAGTCCTG	GGTCTCACTCCTCTTTTTGCT
#34	12	67591884	G	T	GT	GCCCCAGATCAGGAAGATACT	CCTGATGCTGAGAGGACTACC
#34	13	76994600	A	G	AG	GTGACAGAGAAGAGTGTGTGG	CCTGATGCTGAGAGGACTACC
#34	18	31379650	C	T	nd
#34	23	21197247	T	C	TC	TGTGCTCCACACCAGTAGAAG	TAACAGTCCTTTGGAACGCTC
#34	26	6290094	G	A	GA	GAGGCCGAATAAGCCAATGAT	GTTCCTGTTCGTGCCCTACTA
#42	1	8451743	G	A	GA	ATGAAGAAACAGAGCCCTGGA	CATTCTAATCTCTGCCCCTCA
#42	1	161344332	C	G	CG	GGCTGAGGAATGTGCATGTTA	CAAGCTCGTATGTCCATCACC
#42	1	238916439	C	A	CA	GGAAAGTTTGCAGAGCTTCGA	AAGGCAACTTTGCTTGACTCC
#42	2	46831502	A	T	AT	CATCCTTGGTGGTCAGTTGAT	AGACACACTTTCACAGAGTGG
#42	2	108094692	A	T	AT	CTCCTCTGTCCACGGATTTTC	TAGCACACCAGGTTTTCCTAC
#42	2	129233189	C	T	CT	TATTGGGGTCAGGATGTCAGG	TGAAGTGAAGCCTCTCAGTCG
#42	2	151787825	G	A	GA	ATGAGCCAGAAAGACAGTGAC	CAGTTTTACTCCTTCCTGCCT
#42	2	178158962	T	C	TC	TCCTCTACAGTGAGTGTGACC	GCAACACACTGAGATCTGCAA
#42	3	206799275	T	C	nd
#42	5	3799356	A	G	AG	CGCTCCCTAAACCGATAGGAA	ACCAAAGAGTGGGTCATCTCG
#42	6	10735967	A	G	AG	ACCATTTCCTATCCAATGCTT	TGTCTGACTCTTTGCCATCCT
#42	7	29739428	G	A	GA	CACTTCCTCACAATGTCTGGT	AGGAAAATCAAAGCAGGGGAA
#42	11	61458828	G	A	GA	TCCTGTCACGACTTTCAGCAT	GGTGGTCGTGTTGTGATCTTT
#42	13	37790341	C	T	CT	CTGATCTCCCAGTTCATCCCT	GTGGTTCTTGTCATCTGCCTT
#42	16	1117271	G	A	GA	AGGTTGAGCATTCGTTCACAC	ACAAGGATTGGGCTCATGTAA
#42	21	16653893	C	A	CA	AGTCCCACTGTTAGTTTGCCA	TTAATAAGCACGGGTCCCCTT
#42	24	1311616	T	C	TC	GGGCTGAAACAGGAGGATGTG	GCCCTAAGACAGAACAGTGCT
nd: non-detected.

## Sheet: Table S11
Table S11. Summary of de novo indels in the three edited animals.
Animal ID	Chr.	Position	Ref.	Alt.
#28	6	113581177	GAACTCGGGATGTGA	G
#28	9	34683955	TTTATA	T
#34	1	119778702	T	TG
#34	7	47602163	C	CAGTTT
#42	3	161621853	CCTCA	C
#42	4	82575392	TTGAACGAAAACCGCCCTCAGGCCAACTGTTGCAGAAGAGATCCGCGGTC	T
#42	9	26247296	ACACTGG	A
#42	17	735429	T	TC
#42	21	11163502	C	CATATAT

## Sheet: Table S12
Table S12. Summary of de novo SVs in the F1 animals by WGS.
	#28	#34	#42
Called by BreakDancer	56720	60964	56140
Specific in edited animals	1282	1235	1089
After removal of common SVs in every two founders, and the read depth < 50%	12	11	12
Removel of scaffolds	5	2	3

## Sheet: Table S13
Table S13. Summary of de novo SVs in the three edited animals.
Animal ID	Chr_1	Pos_1	Orientation_1	Chr_2	Pos_2	Orientation_2	Type
#28	5	107829465	1481+1434-	5	107831600	234+940-	intra-chromosomal translocation
#28	7	4579	332+990-	9	21645	2793+1418-	inter-chromosomal translocation
#28	10	86242400	28+26-	10	86242893	28+26-	intra-chromosomal translocation
#28	17	72143383	2+22-	17	72144124	26+0-	intra-chromosomal translocation
#28	17	72156293	58+20-	17	72156591	58+20-	intra-chromosomal translocation
#34	7	2031	43+4-	22	50023041	1662+532-	intra-chromosomal translocation
#34	24	38754988	12+25-	24	38755759	28+2-	intra-chromosomal translocation
#42	10	86241669	8+0-	10	86242999	40+34-	intra-chromosomal translocation
#42	20	7203	2710+2108-	20	12487	1581+76-	intra-chromosomal translocation
#42	20	48995383	23+0-	20	49000103	0+28-	deletion
